# Supplementary material for: HLA Genotypes and Type 1 Diabetes and Its Relationship to Reported Race/Skin Color in Their Relatives: A Brazilian Multicenter Study
Source: Genes (Basel). 2022 May 29;13(6):972. doi: 10.3390/genes13060972 (PMC9223352; doi:10.3390/genes13060972)
Supplement: Supplementary file 1 [file genes-13-00972-s001.zip]

Archive with 1 entries (1 files):
- genes-1733185-supplementary.pdf
